# Supplementary material for: Caryophylli Cortex Suppress PD-L1 Expression in Cancer Cells and Potentiates Anti-Tumor Immunity in a Humanized PD-1/PD-L1 Knock-In MC-38 Colon Cancer Mouse Model
Source: Nutrients. 2024 Dec 23;16(24):4415. doi: 10.3390/nu16244415 (PMC11679492; doi:10.3390/nu16244415)
Supplement: Supplementary file 1 [file nutrients-16-04415-s001.zip]

Archive with 1 entries (1 files):
- nutrients-3370787-supplementary.pdf
